# Supplementary material for: Influence of Viral Re-Infection on Head Kidney Transcriptome of Nervous Necrosis Virus-Resistant and -Susceptible European Sea Bass (Dicentrarchus labrax, L.)
Source: Viruses. 2025 Feb 7;17(2):230. doi: 10.3390/v17020230 (PMC11860166; doi:10.3390/v17020230)
Supplement: Supplementary file 1 [file viruses-17-00230-s001.zip]

Archive with 1 entries (1 files):
- viruses-3422163-supplementary.pdf
